# Supplementary material for: Identification of novel drug targets for Helicobacter pylori: structure-based virtual screening of potential inhibitors against DAH7PS protein involved in the shikimate pathway
Source: Front Bioinform. 2024 Oct 18;4:1482338. doi: 10.3389/fbinf.2024.1482338 (PMC11527725; doi:10.3389/fbinf.2024.1482338)
Supplement: Supplementary file 1 [file Table2.xlsx]

## Sheet: Sheet1
Property	Model Name	Lig_112	Lig_155	Lig_288	Lig_379	Lig_539	Lig_561	Lig_591	Lig_621	Lig_660	Lig_969	Lig_1397	Lig_1403	Lig_1497	Lig_1588	Lig_1691	Lig_1693	Lig_1874	Lig_2020	Lig_2097	Lig_2485	Lig_2820	Lig_3008	Lig_3414	Lig_3631	Lig_4014	Lig_4023	Lig_4193	Lig_4194	Lig_4195	Lig_4341	Lig_4378	Lig_4866	Lig_5013	Lig_5899	Lig_5903	Lig_5931
	Affinity	-15.78	-13.54	-15.23	-13.37	-13.46	-16.23	-42.41	-16.88	-13.14	-13.08	-14.13	-17.67	-13.15	-16.4	-13.52	-13.39	-14.3	-13.97	-15.45	-13.4	-74.39	-14.97	-13.54	-15.56	-18.77	-17.64	-16.42	-13.79	-14.58	-13.73	-14.39	-13.78	-16.79	-15.84	-40.85	-13.29
	Chemical Safety	Acute Toxic		Irritant									Acute toxic						Irritant	Irritant	Acute toxic				Irritant
	Compound CID (Pubchem)	4231835	23642596	5284648	163114249	5271551	5319744	321346	71552030	5126657	324333	54680783	54680783	155547071	5745466	10038862	73426330	42636900	72276	10208	442757	139590587	5317750		5280445	3085139	12803368	197438	197437	3035708	102166050	44237397	131468	54736520	102004913	124350906	434562
	Smiles	C1(=[C]C(=O)C2=[C][C]=[C][C]=C2O1)C1=C([C]=[C]C(=[C]1)O[C])O[C]	O=C1C2=C(C(=[C][C]=[C]2)O)C(=O)C2=C(C(=C([C]=C12)[C])C(=O)[C])O	C1(=[C][C]=C2C(=[C]1)O[C]=C(C2=O)C1=[C][C]=C(C(=[C]1)O)O)O	O([C]1O[C][C]([C]([C]1O)O)O)C(=O)C1=[C]NC2=C1[C]=[C][C]=[C]2	C1(=[C]C2=C(C(=O)[C][C](O2)C2=[C][C]=C([C]=[C]2)O)C(=[C]1)O[C])O[C]	C1(=[C]OC2=C(C1=O)C(=[C]C(=[C]2)O)O)C1=[C]C(=C([C]=[C]1)O)O[C]	[C]1([C]C(=O)C2=C([C]=C([C]=C2O1)O[C])O)C1=[C][C]=C([C]=[C]1)O[C]	C1(=[C]C2=C(C(=[C]1)O)C(=O)OC(=[C]2)C(=O)O)O	C1(=[C]OC2=C(C(=[C][C]=C2C1=O)O)[C])C1=[C][C]=C([C]=[C]1)O	C1(=[C]C2=C(C(=O)OC(=[C]2)[C][C]([C](Cl)Cl)O)C(=[C]1)O)O[C]	[C][C]1O[C]=C2C(=C([C])C(=C(C2=O)C(=O)O)O)[C]1[C]	C1(=[C]C(=O)C2=C([C]=C([C]=C2O1)O)O)C1=[C][C]=C([C]=[C]1)O	C1(=[C]C(=C(C(=[C]1)O)C(=O)N)[C])OC1=[C]C(=[C]C(=[C]1)O)[C]	C1(=[C]OC2=C(C(=[C]C(=C2C1=O)O)O)O[C])C1=[C][C]=C(C(=[C]1)O)O[C]	[C]c1oc(c2c1C(=O)C1=C(C2=O)[C]=[C][C]=C1O)[C]([C])O	C1(=[C][C]=[C]C2=C1C(=O)c1c(C2=O)c2n(c1[C])[C][C]O[C]2[C])O	[C]C1=[C]C(=C2C(=[C]1)C(=O)C1=C(C2=O)[C]([C]([C]([C]1)O)O)O)O	C1(=[C]C2=C([C][C]([C](O2)C2=[C]C(=C([C]=[C]2)O)O)O)C(=[C]1)O)O	[C]C1=[C]C(=C2C(=[C]1)C(=O)C1=C(C2=O)C(=[C][C]=[C]1)O)O	[C]1(O[C]([C])C2=C([C]1)C(=O)C1=C(C2=O)C(=[C][C]=[C]1)O)[C]C(=O)O	C1(=[C][C]=[C]C2=C1C1=C([C]=C3C(=C1C2=O)[C]([C]([C@@]([C]3O)([C])O)O)O)O)O[C]	C1(=[C]C2=C([C]=C1O)O[C]=C(C2=O)C1=[C][C]=C([C]=[C]1)O)O[C]	c1(oc2=[C]C(=[C]C(=c2c(=O)c1O)O)O)C1=[C][C]=C([C]=[C]1)O	C1(=[C]C2=C(C(=[C]1)O)C(=O)[C]=C(O2)C1=[C]C(=C([C]=[C]1)O)O)O	[C]1(O[C]([C])C2=C([C]1)C(=O)C1=C(C2=O)C(=[C][C]=[C]1)O)[C]C(=O)N	[C]1(O[C]([C])C2=C([C]1)C(=O)C1=[C][C]=[C]C(=C1C2=O)O)[C]C(=O)O[C]	[C]1(O[C]2[C]([C]1O)O[C]([C]([C]2O)O)C(=O)O)N1[C]=C(NC1=O)[C]=O	[C]1([C]2O[C]([C]([C]([C]2O[C]1N1[C]=[C]C(=O)NC1=O)O)O)C(=O)O)O	[C]1(O[C]2[C]([C]1O)O[C]([C][C]2O)C(=O)O)N1[C]=C(NC1=O)[C]=O	O=c1oc2=C([C])C(=[C][C]=c2c(c1NC(=O)C1=[C][C]=[C]N1)O)O	C1(=[C]C2=C(C(=O)[C][C@@](O2)(O)[C]C2=[C]C(=O)[C]=C(O2)O)C(=[C]1)[C])O	[C]1([C][C][C]2N1C(=O)C1=[C]C(=C([C]=C1N[C]2O)O)O[C])O[C]	[C@@]1([C]C(=O)C2=C(O1)[C]=C([C]=C2[C])O)([C]C1=[C]C(=[C]C(=O)O1)O)O	[C]1([C]N2[C]([C]1)C(=O)N[C](C2=O)[C]C1=[C][C]=C([C]=[C]1)O)O	[C]1([C][C]N2[C]1C(=O)N[C](C2=O)[C]C1=[C][C]=[C][C]=[C]1)O	O=C1[C]2N([C][C][C]2)C(=O)[C](N1)[C]C1=[C]NC2=C1[C]=[C][C]=[C]2
	Name	2',5'-Dimethoxyflavone	2-Acetyl-1,8-dihydroxy-3-methylanthraquinone	3',4',7-Trihydroxyisoflavone	3-Indolylcarbonyl alpha-L-rhamnopyranoside	4′-Hydroxy-5,7-dimethoxyflavanone	5,7,4'-trihydroxy-3'-methoxyisoflavone	5-Hydroxy-7,4'-dimethoxyflavanone	6,8-Dihydroxyisocoumarin-3-carboxylic acid	7,4'-Dihydroxy-8-methoxy-isoflavone	AC1NT4ZV	Antimycin	Apigenin	Austramide	BRN 1354521	Bhimamycin A	Bhimamycin I	CHEMBL492618	Epicatechin	Chrysophanol	Nanaomycin A	Fluostatin P	Glycitein	Taxifolin	Luteolin	Nanaomycin C	Nanaomycin alphaA	Nikkomycin So(X)	Nikkomycin So(Z)	Nikkomycin S(X)	N-(4,7-Dihydroxy-8-methyl-2-oxo-2H-chromen-3-yl)-1H-pyrrole-2-carboxamide	Octoketide 4b	RK 1441A	SEK4b	cyclo(3-Hydroxy-L-Pro-L-Tyr)	cyclo(D)-trans-4-OH-Pro-(D)-Phe	NSC351976
	TPSA	48.67	91.67	90.9	112.01	64.99	100.13	64.99	107.97	70.67	79.9	83.83	90.9	92.78	109.36	87.74	68.53	115.06	110.38	74.6	100.9	127.45	79.9	127.45	111.13	106.69	89.9	171.31	171.31	151.08	115.56	117.2	91.26	117.2	89.87	69.64	65.2
	HBD	0	2	3	4	1	3	1	3	2	2	2	3	3	3	2	1	4	5	2	2	5	2	5	4	2	1	5	5	4	4	3	3	3	3	2	2
	Chemical formula	C17H14O4	C17H12O5	C15H10O5	C14H15NO6	C17H16O5	C16H12O6	C17H16O5	C10H6O6	C16H12O4	C13H12Cl2O5	C13H14O5	C15H10O5	C15H15NO4	C17H14O7	C15H12O5	C17H15NO4	C15H14O6	C15H14O6	C15H10O4	C16H14O6	C19H18O7	C16H12O5	C15H12O7	C15H10O6	C16H15NO5	C17H16O6	C12H14N2O9	C12H14N2O9	C12H14N2O8	C15H12N2O5	C16H14O7	C14H18N2O5	C16H14O7	C14H16N2O4	C14H16N2O3	C16H17N3O2
	RotBond	3	1	1	3	3	2	3	1	1	4	1	1	3	3	1	0	0	1	0	2	1	2	1	1	2	3	3	3	3	3	2	2	2	2	2	2
	HBA	4	5	5	6	5	6	5	6	4	5	5	5	5	7	5	5	6	6	4	6	7	5	7	6	6	6	10	10	9	6	7	7	7	6	5	4
	MW	282.291	296.274	270.237	293.272	300.306	300.263	300.306	222.151	268.264	319.137	250.247	270.237	273.284	330.289	272.253	297.305	290.268	290.268	254.238	302.279	358.342	284.263	304.252	286.236	301.294	316.305	330.248	330.248	314.248	300.266	318.278	294.303	318.278	276.288	260.288	283.325
	LogP	3.4772	2.3842	2.5768	-0.2363	3.1159	2.5854	3.1159	0.9024	3.1796	2.2143	1.721	2.5768	3.3061	2.594	2.1223	2.3687	-0.1374	1.5461	2.1816	1.7199	0.8045	2.8795	1.1863	2.2824	1.8209	1.8083	-3.179	-3.6313	-2.1498	2.166	1.2559	0.7977	1.2559	-0.3384	-0.044	1.4665
Absorption	Water solubility (log mol/L)	-4.078	-3.37	-3.64	-2.254	-3.754	-3.558	-3.843	-2.88	-3.963	-3.125	-1.812	-3.38	-3.232	-3.745	-2.805	-3.674	-2.456	-3.178	-3.254	-2.786	-2.999	-3.443	-3.1	-3.294	-2.68	-3.159	-2.787	-2.202	-2.641	-3.131	-2.809	-1.853	-2.609	-1.931	-1.632	-3.647
	Caco-2 permeability (log Papp in 10-6 cm/s)	1.355	0.264	1.011	-0.162	1.189	0.062	1.186	0.201	0.843	1.078	0.122	1.062	0.025	0.226	1.255	1.065	0.78	-0.411	0.849	0.541	-0.216	1.133	-0.411	0.286	0.567	1.231	-0.835	-0.401	-0.8	0.367	0.638	-0.164	0.88	0.143	0.114	0.624
	Human intestinal absorption (% absorbed)	98.599	82.12	92.498	54.108	94.313	84.831	94.1	56.227	92.875	92.121	94.652	91.566	82.104	82.079	95.886	97.944	51.287	66.773	97.069	65.774	67.628	94.034	58.999	82.175	80.596	98.308	15.026	19.111	24.814	77.798	78.713	57.682	76.515	55.294	61.457	74.045
	Skin permeability (log Kp)	-2.546	-2.799	-2.74	-2.984	-2.768	-2.735	-2.809	-2.735	-2.739	-2.856	-2.735	-2.744	-2.753	-2.737	-2.816	-2.878	-2.788	-2.735	-2.755	-2.838	-2.735	-2.741	-2.735	-2.74	-3.202	-3.097	-2.735	-2.735	-2.735	-2.735	-2.865	-2.809	-2.856	-3.696	-3.75	-2.977
	P-glycoprotein substrate binding	No	Yes	Yes	No	No	Yes	No	Yes	Yes	Yes	No	Yes	Yes	Yes	Yes	No	Yes	Yes	Yes	No	Yes	Yes	Yes	Yes	No	No	Yes	No	Yes	Yes	No	Yes	Yes	Yes	Yes	Yes
	P-glycoprotein I inhibition	No	No	No	No	Yes	No	No	No	No	No	No	No	No	No	No	No	No	No	No	No	No	No	No	No	No	No	No	No	No	No	No	No	No	No	No	No
	P-glycoprotein II inhibition	Yes	No	No	No	No	No	No	No	No	No	No	No	No	Yes	No	No	No	No	No	No	No	No	No	No	No	No	No	No	No	No	No	No	No	No	No	No
Distribution	Human VDss (log L/kg)	0.006	0.181	-0.335	-0.362	-0.172	0.212	-0.138	-1.359	-0.209	0.189	-0.664	-0.309	0.708	-0.005	0.741	0.203	0.393	0.668	0.118	-0.521	0.451	-0.003	0.929	-0.173	-0.178	-0.125	-0.744	0.024	-0.599	0.984	-0.267	-0.376	-0.22	-0.014	-0.165	0.303
	Human fraction unbound (Fu)	0.221	0.132	0.098	0.339	0.092	0.076	0.141	0.64	0.132	0.308	0.598	0.133	0.202	0.082	0.36	0.233	0.517	0.295	0.213	0.306	0.106	0.053	0.258	0.114	0.308	0.291	0.799	0.734	0.84	0.331	0.234	0.49	0.246	0.532	0.423	0.318
	BBB permeability (log BB)	0.26	-0.04	-0.923	-0.797	-0.074	-1.034	0.812	-0.984	-0.202	-0.6	0.049	-0.903	-0.696	-1.109	0.129	-0.318	-0.747	-1.005	0.17	-0.437	-1.513	-0.115	-1.046	-1.145	-0.376	-0.406	-1.565	-0.906	-1.466	-1.149	-1.015	-1.474	-1.005	-0.411	-0.249	-0.155
	CNS permeability (log PS)	-1.514	-2.201	-2.203	-3.875	-2.223	-2.384	-2.179	-3.023	-1.866	-3.025	-3.287	-2.184	-2.348	-3.235	-2.894	-2.115	-3.275	-3.359	-2.087	-3.039	-3.623	-2.226	-3.487	-2.405	-3.04	-2.949	-3.844	-3.666	-3.403	-3.422	-3.117	-4.584	-3.028	-3.04	-2.861	-2.454
Metabolism	CYP2D6 substrate binding	No	No	No	No	No	No	No	No	No	No	No	No	No	No	No	No	No	No	No	No	No	No	No	No	No	No	No	No	No	No	No	No	No	No	No	Yes
	CYP3A4 substrate binding	Yes	No	Yes	No	Yes	No	Yes	No	Yes	No	No	No	No	No	No	Yes	No	No	No	No	No	Yes	No	No	No	No	No	No	No	No	No	No	No	No	Yes	Yes
	CYP1A2 inhibition	Yes	No	Yes	No	Yes	Yes	Yes	No	Yes	Yes	No	Yes	Yes	Yes	No	Yes	No	No	Yes	No	No	Yes	No	Yes	No	No	No	No	No	Yes	No	No	No	No	No	Yes
	CYP2C19 inhibition	Yes	No	Yes	No	Yes	Yes	Yes	No	Yes	No	No	Yes	Yes	Yes	No	Yes	No	No	Yes	No	No	Yes	No	No	No	No	No	No	No	No	No	No	No	No	No	No
	CYP2C9 inhibition	Yes	No	Yes	No	No	Yes	No	No	Yes	No	No	Yes	No	Yes	No	No	No	No	No	No	No	Yes	No	Yes	No	No	No	No	No	No	No	No	No	No	No	No
	CYP2D6 inhibition	No	No	No	No	No	No	No	No	No	No	No	No	No	No	No	No	No	No	No	No	No	No	No	No	No	No	No	No	No	No	No	No	No	No	No	No
	CYP3A4 inhibition	No	No	No	No	No	No	No	No	Yes	No	No	No	No	No	No	No	No	No	No	No	No	Yes	No	Yes	No	No	No	No	No	No	No	No	No	No	No	No
Excretion	Total clearance (log ml/min/kg)	0.371	-0.063	0.102	0.491	0.21	0.249	0.225	0.744	0.19	0.365	0.418	0.595	0.575	0.166	0.076	0.19	0.415	0.179	0.092	0.297	0.181	0.196	-0.034	0.568	0.291	0.341	0.75	1.124	0.818	0.488	0.6	0.326	0.709	0.337	0.319	0.503
	Renal OCT2 substrate binding	Yes	No	No	No	No	No	No	No	No	No	No	No	No	No	No	No	No	No	No	No	No	No	No	No	No	No	No	No	No	No	No	No	No	No	No	No
Toxicity	AMES toxicity	Yes	Yes	Yes	No	Yes	No	Yes	No	No	No	No	No	Yes	No	No	Yes	No	No	Yes	No	No	No	No	No	No	No	No	No	No	No	Yes	No	No	No	Yes	No
	Human max. tolerated dose (log mg/kg/day)	0.277	0.377	0.283	0.552	0.44	0.616	0.515	1.712	0.228	0.391	1.345	0.337	0.146	0.742	-0.133	-0.539	0.431	0.244	0.506	0.601	0.843	0.002	0.247	0.564	0.59	0.699	0.318	1.088	0.598	0.49	0.534	0.218	0.701	-0.474	0.056	-0.63
	hERG I inhibition	No	No	No	No	No	No	No	No	No	No	No	No	No	No	No	No	No	No	No	No	No	No	No	No	No	No	No	No	No	No	No	No	No	No	No	No
	hERG II inhibition	No	No	No	No	No	No	No	No	No	No	No	No	No	Yes	No	No	No	No	No	No	No	No	No	No	No	No	No	No	No	Yes	No	No	No	No	No	Yes
	Oral rat acute toxicity (LD50, mol/kg)	2.189	1.959	2.168	2.121	2.305	2.434	2.002	2.436	1.821	2.39	2.011	1.978	2.336	2.381	2.29	2.309	1.902	2.387	2.137	2.275	2.665	2.331	2.333	2.453	2.082	2.46	2.178	1.507	1.884	2.476	2.184	2.951	1.88	1.803	2.22	2.201
	Oral rat chronic toxicity (LOAEL, log mg/kg_bw/day)	1.847	2.11	1.707	1.648	1.832	1.478	1.765	1.948	0.988	1.263	2.337	1.959	1.613	1.643	1.504	1.516	2.756	1.882	2.7	1.496	3.56	0.725	1.955	1.537	1.509	1.437	4.15	3.023	3.395	1.882	1.757	2.791	1.771	1.297	1.593	1.796
	Hepatotoxicity	No	No	No	Yes	No	No	No	No	No	No	No	No	No	No	No	Yes	No	No	No	No	No	No	No	No	No	No	Yes	Yes	Yes	No	Yes	Yes	No	Yes	No	No
	Skin sensitisation	No	No	No	No	No	No	No	No	No	No	No	No	No	No	No	No	No	No	No	No	No	No	No	No	No	No	No	No	No	No	No	No	No	No	No	No
	T. Pyriformis toxicity (log μg/L)	0.508	0.686	0.554	0.3	0.476	0.341	0.553	0.28	0.854	0.548	0.264	0.517	0.71	0.332	0.582	0.922	0.284	0.605	0.551	0.24	0.285	0.419	0.389	0.428	0.309	0.304	0.285	0.285	0.285	0.351	0.312	0.27	0.33	0.13	0.281	0.662
	Minnow toxicity (log mM)	-0.384	0.57	1.015	1.606	1.033	0.747	0.198	1.922	0.935	1.541	2.202	1.17	1.501	0.809	1.839	1.781	2.747	2.869	1.12	1.476	3.53	0.855	3.368	1.346	1.608	0.488	5.949	5.554	5.016	2.817	1.711	2.894	1.743	4.145	3.605	1.32
